# Supplementary material for: Soluble Urokinase Plasminogen Activator Receptor Levels Are Associated with Severity of Fibrosis in Patients with Primary Sclerosing Cholangitis
Source: J Clin Med. 2022 Apr 28;11(9):2479. doi: 10.3390/jcm11092479 (PMC9105770; doi:10.3390/jcm11092479)
Supplement: Supplementary file 1 [file jcm-11-02479-s001.zip]

Archive with 1 entries (1 files):
- jcm-1694235-SI.pdf
